# Supplementary material for: Improved Generation, Physicochemical Characteristics, and Food Application Studies of a Red Colorant Obtained from Oxidative Coupling of Chlorogenic Acid and Tryptophan
Source: Foods. 2024 Feb 23;13(5):686. doi: 10.3390/foods13050686 (PMC10931162; doi:10.3390/foods13050686)
Supplement: Supplementary file 1 [file foods-13-00686-s001.zip]

Archive with 1 entries (1 files):
- foods-2813641-supplementary.pdf
